# Supplementary material for: Isolation and genome sequencing of Staphylococcus schleiferi subspecies coagulans from Antarctic and North Sea seals
Source: Access Microbiol. 2020 Aug 21;2(10):acmi000162. doi: 10.1099/acmi.0.000162 (PMC7660238; doi:10.1099/acmi.0.000162)
Supplement: Supplementary material 1 [file acmi-2-162-s001.xlsx]

## Sheet: Sheet1
Strain	Host	Site of isolation	Country of isolation	Year of isolation	ANI against DSM 6628	ANI against ATCC 43808	BioSample	BioProject	Assembly	SRA1	Reference for genome sequence
2317-03	Canis lupus familiaris	skin (Dermatitis )	USA	2003	98.27	95.07	SAMN03262954	PRJNA270103	GCA_001188915.1		Misic AM, Cain CL, Morris DO, Rankin SC, Beiting DP. Complete Genome Sequence and Methylome of Staphylococcus schleiferi, an Important Cause of Skin and Ear Infections in Veterinary Medicine. Genome Announc. 2015 Sep 10;3(5). pii: e01011-15.
OT1-12	Canis lupus familiaris	ear (otitis externa)	South Korea	2017	98.2	95.09	SAMN10666548	PRJNA512353	GCA_004026205.1		Lee GY Yang SJ.Complete genome sequence of a methicillin-resistant Staphylococcus schleiferi strain from canine otitis externa in Korea. J Vet Sci. 2020 Jan;21(1):e11. 2
5909-02	Canis lupus familiaris	skin (Dermatitis )	USA	2002	98.28	95.05	SAMN03108617	PRJNA263923	GCA_001188875.1		Misic AM, Cain CL, Morris DO, Rankin SC, Beiting DP. Complete Genome Sequence and Methylome of Staphylococcus schleiferi, an Important Cause of Skin and Ear Infections in Veterinary Medicine. Genome Announc. 2015 Sep 10;3(5). pii: e01011-15.
TSCC54	canine	skin	Japan	2009	99.54	95.17	SAMD00039081	PRJDB4158	GCA_001548255.1		Sasaki,T., Tsubakishita,S., Kuwahara-Arai,K., Matsuo,M., Lu,Y.J., Tanaka,Y. and Hiramatsu,K. Complete Genome Sequence of Methicillin-Resistant Staphylococcus schleiferi Strain TSCC54 of Canine Origin Genome Announc 3 (5), e01268-15 (2015)
1360-13	Canis lupus familiaris	skin (Dermatitis )	USA	2013	98.48	95.19	SAMN03067536	PRJNA260936	GCA_001188855.1		Misic AM, Cain CL, Morris DO, Rankin SC, Beiting DP. Complete Genome Sequence and Methylome of Staphylococcus schleiferi, an Important Cause of Skin and Ear Infections in Veterinary Medicine. Genome Announc. 2015 Sep 10;3(5). pii: e01011-15.
2142-05	Canis lupus familiaris	skin (ear)	USA	2005	98.27	95.19	SAMN03145672	PRJNA265120	GCA_001188895.1		Misic AM, Cain CL, Morris DO, Rankin SC, Beiting DP. Complete Genome Sequence and Methylome of Staphylococcus schleiferi, an Important Cause of Skin and Ear Infections in Veterinary Medicine. Genome Announc. 2015 Sep 10;3(5). pii: e01011-15.
DSM 6628	Canine	external auditory meatus with external ear otitis	Germany	1982-1988	100	95.17	SAMN05978020	PRJNA339206	GCA_002901995.1		Cole K, Foster D, Russell JE, Golubchik T, Llewelyn M, Wilson DJ, Crook D, Paul J; Modernising Medical Microbiology Consortium. Draft Genome Sequences of 64 Type Strains of 50 Species and 25 Subspecies of the Genus Staphylococcus Rosenbach 1884.Microbiol Resour Announc. 2019 Apr 25;8(17). pii: e00062-19.
MGYG-HGUT-01437	Homo sapiens	Gut	not provided	not provided	95.28	99.87	SAMEA5850940	PRJEB33885	GCA_902374935.1		unpublished
ATCC 43808	Homo sapiens	jugular catheter	France	≤1998	95.17	100	SAMEA3221103	PRJEB6403	GCA_900458895.1		unpublished
196	Homo sapiens	nasal swab	USA	2017	98.86	95.14	SAMN08334220	PRJNA429270	GCA_011137135.1		unpublished
192	Homo sapiens	nasal swab	USA	2017	95.13	99.84	SAMN08334219	PRJNA429269	GCA_011137095.1		unpublished
214	Homo sapiens	nasal swab	USA	2017	95.25	99.89	SAMN08334502	PRJNA429272	GCA_011137165.1		unpublished
205	Homo sapiens	nasal swab	USA	2017	95.18	99.9	SAMN08334334	PRJNA429271	GCA_011137155.1		unpublished
A/G14/99/8	Mirounga leonina	oral swab	Antarctica	1993	98.18	95.59	SAMN13893010	PRJNA601973	JAABPD000000000	SRR10919442	This study
A/G16/00/1	Mirounga leonina	oral swab	Antarctica	1993	98.14	95.45	SAMN13892705	PRJNA601973	JAABPB000000000	SRR10919444	This study
A/W41/99/1	Arctocephalus gazella	oral swab	Antarctica	1993	98.12	95.62	SAMN13892723	PRJNA601973	JAABPC000000000	SRR10919443	This study
66170	Canis lupus familiaris	pyoderma	Scotland	2016	98.47	95.21	SAMN13893011	PRJNA601973	JAABPE000000000	SRR10919441	This study
65195	Canis lupus familiaris	wound swab	Scotland	2016	98.31	95.14	SAMN13893016	PRJNA601973	JAABPF000000000	SRR10919440	This study
M615/02/4	Halichoerus grypus	lung	Scotland	2002	98.81	95.09	SAMN15010109	PRJNA601973	JABTCN000000000	SRR11842963	This study
M31/11/1	Halichoerus grypus	lung	Scotland	2011	98.89	95.2	SAMN15010134	PRJNA601973	JABTCO000000000	SRR11842962	This study
M611545/16/1	Halichoerus grypus	lung	Scotland	2016	97.47	95.68	SAMN15010148	PRJNA601973	JABTCP000000000	SRR11842961	This study
	1 only provided for isolates sequenced in this study
	2 note discrpency in isolate name between publication (S4-4) and assembly (OT1-1)
